# Supplementary material for: The Inhibition on MDFIC and PI3K/AKT Pathway Caused by miR-146b-3p Triggers Suppression of Myoblast Proliferation and Differentiation and Promotion of Apoptosis
Source: Cells. 2019 Jun 29;8(7):656. doi: 10.3390/cells8070656 (PMC6678156; doi:10.3390/cells8070656)
Supplement: Supplementary file 1 [file cells-08-00656-s001.zip]

Archive with 6 entries (6 files):
- Supplementary Figure 1.jpg
- Supplementary Figure 2.jpg
- Supplementary Figure 3.jpg
- Supplementary Figure 4.jpg
- Supplementary Figure 5.jpg
- Supplementary Figure 6.jpg
